# Supplementary material for: A hybrid neighborhood enhanced contrastive learning and self-knowledge distillation method for scRNA-seq data clustering analysis
Source: Bioinformatics. 2026 Mar 29;42(3):btag084. doi: 10.1093/bioinformatics/btag084 (PMC13033185; doi:10.1093/bioinformatics/btag084)
Supplement: btag084_Supplementary_Data [file btag084_supplementary_data.zip]

Archive with 7 entries (7 files):
- Supplementary Figure 1.tif
- Supplementary Figure 2.png
- Supplementary Figure 3.tif
- Supplementary Figure 4.png
- Supplementary Figure 5.tif
- Supplementary Figure 6.png
- supplementary material.docx
